# Supplementary material for: Biglycan, tumor endothelial cell secreting proteoglycan, as possible biomarker for lung cancer
Source: Thorac Cancer. 2021 Mar 11;12(9):1347–57. doi: 10.1111/1759-7714.13907 (PMC8088962; doi:10.1111/1759-7714.13907)
Supplement: Supplementary file 2 — Supporting Information Table S1 Univariate and multivariate analysis for relapse‐free survival in 155 patients with lung cancer [file TCA-12-1347-s002.xlsx]

## Sheet: Sheet1
Supplementary Table 1. Univariate and multivariate analysis for relapse-free survival in 155 patients with lung cancer
Clinicopathological variates		Relapse-free survival
		Univariate	Multivariate
		P-value	P-value
		HR (95% CI)	HR (95% CI)
Gender	Male	0.005	0.3428
		0.58 (0.40 – 0.85)	1.38 (0.70 – 2.74)
	Female
Age	≦68 Years	0.6894
		1.07 (0.74 – 1.55)
	>68 Years
Tumor marker
CEA	≦6.5 ng/ml	0.9039
		1.03 (0.70 – 1.54)
	>6.5 ng/ml
SCC	≦2.0 ng/ml	0.0359	0.8208
		0.43 (0.23 – 0.94)	1.12 (0.43 – 3.18)
	>2.0 ng/ml
Histology	Adenocarcinoma	0.0012	0.5516
		0.39 (0.24 – 0.68)	0.73 (0.27 – 2.03)
	SCC
TNM classification
T factor	≦T2b	0.0476	0.8774
		0.51 (0.28 – 0.99)	0.91 (0.31 – 3.01)
	≧T3
N factor	Negative	0.0015	0.4944
		0.43 (0.27 – 0.71)	1.27 (0.64 – 2.69)
	Positive
M factor	Negative	0.6892
		0.68 (0.038 – 0.038)
	Positive
Lymphatic invasion	Negative	0.0336	0.0705
		0.54 (0.31 – 0.95)	0.54 (0.27 – 1.05)
	Positive
Vascular invasion	Negative	0.4428
		1.22 (0.73 – 2.11)
	Positive
Pleural invasion	Negative	0.9138
		0.97 (0.64 – 1.51)
	Positive
Biglycan expression	High (>5.5%)	0.0243	0.7533
		1.59 (1.06 – 2.35)	1.12 (0.53 – 2.28)
	Low (<5.5%)
CEA; Carcinoembryonic antigen, SCC; Squamous cell carcinoma
