# Supplementary material for: Biglycan, tumor endothelial cell secreting proteoglycan, as possible biomarker for lung cancer
Source: Thorac Cancer. 2021 Mar 11;12(9):1347–57. doi: 10.1111/1759-7714.13907 (PMC8088962; doi:10.1111/1759-7714.13907)
Supplement: Supplementary file 3 — Supporting Information Table S2 Univariate and multivariate analysis for overall survival in 155 patients with lung cancer [file TCA-12-1347-s003.xlsx]

## Sheet: Sheet1
Supplementary Table 2. Univariate and multivariate analysis for overall survival in 155 patients with lung cancer
Clinicopathological variates		Overall survival
		Univariate	Multivariate
		P-value	P-value
		HR (95% CI)	HR (95% CI)
Gender	Male	0.0007	0.0319
		1.91 (1.31 – 2.79)	1.57 (1.04 – 2.37)
	Female
Age	≦68 Years	0.6256
		0.91 (0.63 – 1.31)
	>68 Years
Tumor marker
CEA	≦6.5 ng/ml	0.8319
		0.95 (0.65 – 1.43)
	>6.5 ng/ml
SCC	≦2.0 ng/ml	0.0047	0.2086
		0.31 (0.16 – 0.67)	0.55 (0.23 – 1.41)
	>2.0 ng/ml
Histology	Adenocarcinoma	0.0001	0.2245
		0.31 (0.18 – 0.55)	0.61 (0.28 – 1.33)
	SCC
TNM classification
T factor	≦T2b	0.0212	0.2523
		0.45 (0.25 – 0.87)	0.65 (0.33 – 1.37)
	≧T3
N factor	Negative	0.8946
		0.96 (0.62 – 1.56)
	Positive
M factor	Negative	0.6454
		24521610 (0.05 – 0.05)
	Positive
Lymphatic invasion	Negative	0.0976
		0.62 (0.36 – 1.09)
	Positive
Vascular invasion	Negative	0.2796
		1.33 (0.79 – 2.27)
	Positive
Pleural invasion	Negative	0.8686
		0.96 (0.64 – 1.49)
	Positive
Biglycan expression	High (>5.5%)	0.0235	0.4468
		1.58 (1.06 – 2.33)	1.20 (0.74 – 1.88)
	Low (<5.5%)
CEA; Carcinoembryonic antigen, SCC; Squamous cell carcinoma
