# Supplementary material for: Biglycan, tumor endothelial cell secreting proteoglycan, as possible biomarker for lung cancer
Source: Thorac Cancer. 2021 Mar 11;12(9):1347–57. doi: 10.1111/1759-7714.13907 (PMC8088962; doi:10.1111/1759-7714.13907)
Supplement: Supplementary file 4 — Supporting Information Table S3 Clinicopathological variates in 46 patients according to biglycan level in preoperative [file TCA-12-1347-s004.xlsx]

## Sheet: Sheet1
Supplementary Table 3. Clinicopathological variates in 46 patients according to biglycan level in preoperative
Clinicopathological variates		Low blood biglycan (N=23)	High blood biglycan (N=23)	P-value
Gender	Male	19	15	0.8829
	Female	7	5
Age	≦68 Years	8	7	0.7616
	>68 Years	18	13
Smoking history	Negative	5	2	0.4462
	Positive	21	18
CRP (mg/dl)	≦0.14	18	11	0.0325
	>0.14	5	12
CEA	≦6.5 ng/ml	19	16	0.7324
	>6.5 ng/ml	7	4
SCC	≦2.0 ng/ml	22	15	0.4725
	>2.0 ng/ml	4	5
SUVmax	<3.0	12	2	0.0189
	≧3.0	14	18
Histology	Adenocarcinoma	20	11	0.1159
	SCC	6	9
T factor	≦T2b	24	13	0.0288
	≧T3	2	7
N factor	Negative	20	12	0.2162
	Positive	6	8
M factor	Negative	24	20	0.4976
	Positive	2	0
Staging	Negative	21	15	0.7264
	Positive	5	5
Lymphatic invasion	Negative	17	12	0.7076
	Positive	9	8
Vascular invasion	Negative	13	6	0.172
	Positive	14	13
Pleural invasion	Negative	25	15	0.0741
	Positive	1	5
Recurrence	Negative	22	18	0.6836
	Positive	4	2
Low blood biglycan = Biglycan level in preoperative serum < 500ng/ul
High blood biglycan = Biglycan level in preoperative serum > 500ng/ul
CEA; Carcinoembryonic antigen, CRP; C-reactive protein, SCC; Squamous cell carcinoma, SUV; Standardized uptake value
